# Supplementary material for: Sports Specialization and Sports-Related Injuries in Japanese School-Aged Children and Adolescents: A Retrospective Descriptive Study
Source: Int J Environ Res Public Health. 2021 Jul 9;18(14):7369. doi: 10.3390/ijerph18147369 (PMC8307530; doi:10.3390/ijerph18147369)
Supplement: Supplementary file 1 [file ijerph-18-07369-s001.zip]

Archive with 3 entries (3 files):
- Supplementary Material (Figure S1).pdf
- Supplementary Material (Table S1).pdf
- Supplementary Material (Table S2) (2).pdf
